# Supplementary material for: Field resistance to wheat stem rust in durum wheat accessions deposited at the USDA National Small Grains Collection
Source: Crop Sci. 2021 May 30;61(4):2565–78. doi: 10.1002/csc2.20466 (PMC8361663; doi:10.1002/csc2.20466)
Supplement: Supplementary file 1 — Supplementary Table S1: Origin and improvement status of durum wheat (Triticum turgidum sp. durum) accessions evaluated for stem rust field resistance. [file CSC2-61-2565-s001.xlsx]

## Sheet: Sheet1
Supplementary Table S1: Origin and improvement status of durum wheat (Triticum turgidum ssp. durum) accessions evaluated for stem rust field resistance.
	Breeding	Cultivar	Landrace	Uncertain	TOTAL
Afghanistan			64	4	68
Algeria	7	16	206	11	240
Angola				1	1
Argentina	8	8	3	7	26
Armenia			1	1	2
Asia Minor			3		3
Australia	28	14	2	8	52
Austria		1		1	2
Azerbaijan		11	57	41	109
Belgium				2	2
Bolivia			17		17
Bosnia and Herzegovina			6		6
Brazil	2				2
Bulgaria	1	8		45	54
Canada	61	35		1	97
Chile	32	9	4	12	57
China	1	1	11	7	20
Croatia			9	1	10
Cyprus	9	5	44	4	62
Czechoslovakia		1			1
Denmark		1		4	5
Ecuador		1		1	2
Egypt	7	15	138	23	183
Eritrea			9		9
Ethiopia	1	8	1511	9	1529
Europe				6	6
Former Yugoslavia			1		1
France	34	28	4	27	93
Georgia	3		15		18
Germany		1		4	5
Greece	7	6	75	4	92
Honduras				1	1
Hungary	23	3		26	52
India	24		61	16	101
Indonesia				1	1
Iran			929		929
Iraq			46	4	50
Israel	8	18	8	4	38
Italy	105	107	62	28	302
Japan		1	3		4
Jordan	3	12	44	18	77
Kazakhstan		8	9		17
Kenya	4	2		2	8
Kyrgyzstan		1	2		3
Lebanon	3	6	9	5	23
Libya			1		1
Macedonia			102		102
Malta			4	1	5
Mexico	189	34	5	9	237
Moldova			1	1	2
Montenegro			44		44
Morocco	6	7	111	73	197
Nepal			1		1
Nigeria				5	5
North Africa			1	1	2
Oman			11		11
Pakistan			10	5	15
Palestine			6	1	7
Peru		2	18	4	24
Poland	1	2	21		24
Portugal	15	4	310	101	430
Romania	14	3		7	24
Russian Federation	11	74	115	20	220
Saudi Arabia			7	14	21
Serbia			18	4	22
Slovakia		1			1
South Africa	10	6		7	23
Spain	9	8	107	24	148
Sudan				1	1
Switzerland	1	3		5	9
Sweden		1		1	2
Syria	22		30		52
Tajikistan			8		8
Tanzania				1	1
Tunisia	21	24	250	15	310
Turkey	5	12	1117	54	1188
Turkistan			2		2
Turkmenistan			4		4
Ukraine	33		5	66	104
United Kingdom	3			10	13
United States	484	63		10	557
Uruguay			3	1	4
Uzbekistan		3	13		16
Yemen			10	10	20
Unknown				8	8
TOTAL	1195	574	5688	788	8245
