# Supplementary material for: Field resistance to wheat stem rust in durum wheat accessions deposited at the USDA National Small Grains Collection
Source: Crop Sci. 2021 May 30;61(4):2565–78. doi: 10.1002/csc2.20466 (PMC8361663; doi:10.1002/csc2.20466)
Supplement: Supplementary file 2 — Supplementary Table S2. Disease severity, infection response, and COI of 491 durum wheat (Triticum turgidum sp. durum) evaluated stem rust field nurseries at Debre Zeit (Ethoipia) and St. Paul, MN (USA) [file CSC2-61-2565-s002.xlsx]

## Sheet: Sheet1
Supplementary Table S2. Disease severity, infection response, and coefficient of infection of 491 durum wheat (Triticum turgidum ssp. durum) evaluated stem rust field nurseries at Debre Zeit (Ethoipia) and St. Paul, MN (USA).
			DEBRE ZEIT						SAINT PAUL					ALL NURSERIES
		Improvement				Mean	Median	Coefficient			Mean	Median	Coefficient	Mean	Median	Mean Coefficient
Entry	Country	Status	1st evaluation	2nd evaluation	3rd evaluation	Severity	Infection Response	of infectiona	1st evaluation	2nd evaluation	Severity	Infection Response	of infection	Severity	Infection Response	of infection
CItr 12920	Canada	Breeding material	5 R-MRb	10 R-MR	T R	5.3	R-MR	1.06667	10 R	10 R	10	R	1	7.2	R	0.72
CItr 13245	United States	Cultivar	5 MR	30 MS-MR	T MS	12	MS-MR	7.2	T R	5 R	3	R	0.3	8.4	MR	3.36
CItr 13335	United States	Cultivar	30 MR-MS	25 MS-MR	30 MS-MR	28.3333	MS-MR	17	10 MR-R	30 MR	20	MR-MS	10	25	MR-MS	12.5
CItr 13336	United States	Breeding material	40 MSS-MR	30 MS	30 MS	33.3333	MS	23.3333	30 MR	30 MS-MR	30	MR	12	32	MS-MR	19.2
CItr 13338	Canada	Breeding material	10 MR-MS	10 MR	10 R-MR	10	MR	4	10 R	15 MR-R	12.5	R-MR	2.5	11	MR-R	3.3
CItr 13758	United States	Breeding material	50 MR-MS	20 MS	5 MR-MS	25	MS-MR	15	10 MR	10 R-MR	10	MR-R	3	19	MR-MS	9.5
CItr 14041	United States	Breeding material	30 MR-MS	30 MS	25 MR	28.3333	MR-MS	14.1667	15 MR	20 MR-R	17.5	MR	7	24	MR-MS	12
CItr 14097	Ethiopia	Landrace	30 MS	40 MR-MS	20 MR	30	MR-MS	15	30 MR	30 MR	30	MR	12	30	MR-MS	15
CItr 14105	Ethiopia	Landrace	10 MS-MR	15 MR-MS	5 R	10	MR	4	10 R-MR	40 MR	25	MR-R	7.5	16	MR	6.4
CItr 14270	Canada	Breeding material	30 MS-MR	10 MR	30 MS-MR	23.3333	MR-MS	11.6667	25 MR	5 R	15	MR-R	4.5	20	MR	8
CItr 14429	Ethiopia	Landrace	15 MR-MS	10 MS	10 MS	11.6667	MS-MR	7	30 MR	15 MR	22.5	MR	9	16	MR-MS	8
CItr 14430	Ethiopia	Landrace	15 MS-MR	10 MS	10 MS	11.6667	MS	8.16667	30 MR	10 R-MR	20	MR-R	6	15	MR-MS	7.5
CItr 14432	Ethiopia	Landrace	20 MS-MR	30 MS-MR	5 MR	18.3333	MR-MS	9.16667	30 MR	20 MR	25	MR	10	21	MR-MS	10.5
CItr 14435	Ethiopia	Landrace	30 MR-MS	25 MR	5 MR	20	MR	8	30 MR	30 MR	30	MR	12	24	MR	9.6
CItr 14440	Ethiopia	Landrace	5 R-MR	15 MR	10 MR	10	MR-R	3	30 MR	10 R-MR	20	MR-R	6	14	MR-R	4.2
CItr 14441	Ethiopia	Landrace	15 MS-MR	30 MS	30 MS	25	MS	17.5	10 R-MR	15 MR-R	12.5	MR-R	3.75	20	MR-MS	10
CItr 14447	Ethiopia	Landrace	10 R-MR, T S	10 MS-MR	40 MS-MR	20	MR-MS	10	20 MR-R	20 R-MR	20	MR-R	6	20	MR	8
CItr 14562	United States	Breeding material	25 MS	30 MS-MR	30 MS	28.3333	MS	19.8333	30 MS	30 MS-MR	30	MS	21	29	MS	20.3
CItr 14629	Ethiopia	Landrace	30 MR-MS	40 MR-MS	25 MS-MR	31.6667	MR-MS	15.8333	25 MR-R	30 MR	27.5	MR	11	30	MR-MS	15
CItr 14635	Ethiopia	Landrace	20 R-MR	15 R-MR	T MR	12	MR-R	3.6	10 R-MR	30 MR	20	MR-R	6	15.2	MR-R	4.56
CItr 14697	Ethiopia	Landrace	5 R-MR	15 MR-MS	20 MR-MS	13.3333	MR	5.33333	30 MR	30 MS-MR	30	MR-MS	15	20	MR	8
CItr 14700	Ethiopia	Landrace	15 MR-MS	15 MS-MR	30 MS-MR	20	MS-MR	12	30 MR	20 MR	25	MR	10	22	MR-MS	11
CItr 14704	Ethiopia	Landrace	25 MR	30 MS	30 MR	28.3333	MR-MS	14.1667	15 MR-R	40 MR	27.5	MR	11	28	MR	11.2
CItr 14739	Ethiopia	Landrace	10 MR	20 MR	30 MR	20	MR	8	30 MR-MS	5 MR	17.5	MR-R	5.25	19	MR	7.6
CItr 14753	Ethiopia	Landrace	30 MR-MS	15 MS-MR	15 MS-MR	20	MS-MR	12	10 MR-R	30 MR-MS	20	MR	8	20	MR-MS	10
CItr 14769	Ethiopia	Landrace	30 MS	30 MR	5 MR	21.6667	MR-MS	10.8333	30 MS-MR	20 MR	25	MR-MS	12.5	23	MR-MS	11.5
CItr 14788	Ethiopia	Landrace	20 MSS-MR	15 MS	30 MS	21.6667	MS	15.1667	10 R-MR	5 R	7.5	R-MR	1.5	16	MR-MS	8
CItr 14850	Ethiopia	Landrace	30 MR	20 MR-MS	10 MR-MS	20	MR-MS	10	30 MS	20 MR	25	MS-MR	15	22	MR-MS	11
CItr 14852	Ethiopia	Landrace	40 MR-MS	30 MR-MS	25 MS-MR	31.6667	MR-MS	15.8333	30 MR	30 MR	30	MR	12	31	MR-MS	15.5
CItr 14857	Ethiopia	Landrace	10 MR	10 MS	20 MS	13.3333	MS-MR	8	30 MR	20 MR	25	MR	10	18	MR-MS	9
CItr 14858	Ethiopia	Landrace	10 MR-MS	10 MS	20 MS	13.3333	MS-MR	8	25 MR	10 MR	17.5	MR	7	15	MR-MS	7.5
CItr 14862	Ethiopia	Landrace	10 MR, 5 S	15 MS-MR	30 MS-MR	18.3333	MR-MS	9.16667	40 MR-MS	20 MR	30	MR-MS	15	23	MR-MS	11.5
CItr 14863	Ethiopia	Landrace	40 MSS-MR	30 MR-MS	20 MR-MS	30	MR-MS	15	20 MR-R	15 MR	17.5	MR	7	25	MR-MS	12.5
CItr 14901	Ethiopia	Landrace	10 MR	20 MS-MR	40 MS-MR	23.3333	MR-MS	11.6667	30 MR	20 MR	25	MR	10	24	MR-MS	12
CItr 14904	Ethiopia	Landrace	25 MR-MS	10 MS-MR	10 MS-MR	15	MS-MR	9	10 MR, TS	15 MR	12.5	MR	5	14	MR-MS	7
CItr 14954	United States	Breeding material	40 MR-MS	10 MR	10 R-MR	20	MR	8	30 MR-MS	15 MR-MS	22.5	MR-MS	11.25	21	MR	8.4
CItr 15107	Italy	Cultivar	20 MS	15 MS-MR	5 MS-MR	13.3333	MS-MR	8	5 R-MR	25 MR	15	MR-R	4.5	14	MR-MS	7
CItr 15161	Greece	Cultivar	10 MS-MR	10 MR-MS	25 MS-MR	15	MS-MR	9	5 R	5 R	5	R	0.5	11	MR	4.4
CItr 15219	Italy	Cultivar	15 MS-MR	15 MR-MS	30 MS-MR	20	MS-MR	12	30 MS	30 MS-MR	30	MS	21	24	MS-MR	14.4
CItr 15260	Italy	Breeding material	10 MS-MR	20 MS-S	20 MS-MR	16.6667	MS-MR	10	5 MR	5 MR	5	MR	2	12	MR-MS	6
CItr 15277	Italy	Uncertain	5 R-MR	10 MR-R	10 R	8.33333	R-MR	1.66667	10 R	15 MR	12.5	MR-R	3.75	10	R-MR	2
CItr 15278	Argentina	Unknown	5 MR	20 MS-MR	40 MS-MR	21.6667	MR-MS	10.8333	20 MR-MS	20 MR-MS	20	MR-MS	10	21	MR-MS	10.5
CItr 15710	United States	Breeding material	5 R	5 R	5 R	5	R	0.5	5 R	5 R	5	R	0.5	5	R	0.5
CItr 15727	United States	Breeding material	20 MS-MR	30 MR-MS	20 MR-MS	23.3333	MR	9.33333	15 MR	10 R	12.5	MR-R	3.75	19	MR	7.6
CItr 15769	United States	Breeding material	15 MR-MS	5 R	10 R-MR	10	MR-R	3	10 R	10 R	10	R	1	10	R-MR	2
CItr 15796	United States	Breeding material	10 R-MR	30 MS	15 MS-MR	18.3333	MR-MS	9.16667	15 MR	5 R	10	MR-R	3	15	MR	6
CItr 15814	United States	Breeding material	T MR-MS	5 MS	5 MS-MR	3.66667	MS-MR	2.2	10 R	10 R	10	R	1	6.2	MR	2.48
CItr 15853	Mexico	Breeding material	T R	10 R-MR	T MR	4	R-MR	0.8	15 MR	15 R-MR	15	MR-R	4.5	8.4	MR-R	2.52
CItr 15879	Mexico	Breeding material	10 MS-MR	15 MR	30 MS	18.3333	MS-MR	11	30 MR	20 MR	25	MR	10	21	MR-MS	10.5
CItr 17337	Canada	Cultivar	15 MR	10 MR	5 RMR	10	MR-R	3	15 R	20 MR	17.5	MR-R	5.25	13	MR-R	3.9
CItr 17613	Ethiopia	Landrace	10 MS-MR	30 MS	30 MR	23.3333	MS-MR	14	10 MR-R	30 MR	20	MR	8	22	MR-MS	11
CItr 17616	Ethiopia	Landrace	15 MS	30 MS	30 MS-MR	25	MS	17.5	30 MR-MS	50 MS-MR	40	MS-MR	24	31	MS-MR	18.6
CItr 7771	Ethiopia	Landrace	30 MR	30 MS-MR	5 R	21.6667	MR-MS	10.8333	20 MR-R	25 MR	17.5	MR	7	20	MR	8
CItr 7812	Ethiopia	Landrace	30 MR-MS	30 MR-MS	5 MS-MR	21.6667	MR-MS	10.8333	30 MR-MSS	50 MS-MR	40	MS-MR	24	29	MR-MS	14.5
PI 113396	Egypt	Landrace	20 MR	30 MR	25 MR-MS	25	MR	10	35 MR	10 R-MR	22.5	MR-R	6.75	24	MR	9.6
PI 125128	Australia	Uncertain	20 MR	15 MR-R	30 MR-MS	21.6667	MR	8.66667	20 MR-R	40 MR	30	MR	12	25	MR	10
PI 133186	Ethiopia	Landrace	10 MR	40 MS-MR	30 MS	26.6667	MS-MR	16	20 MR-MS	40 MSS-MR	30	MS-MR	18	28	MS-MR	16.8
PI 133457	Egypt	Landrace	10 R-MR	10 R-MR, TS	5 R	8.33333	R-MR	1.66667	15 R-MR	10 R	12.5	R-MR	2.5	10	R-MR	2
PI 133459	Egypt	Uncertain	20 R-MR	10 R-MR, TS	5 R	11.6667	R-MR	2.33333	15 R-MR	15 R	15	R-MR	3	13	R-MR	2.6
PI 134908	Portugal	Landrace	T MR	30 MR-MS	20 MS-MR	17	MR	6.8	5 R-MR	20 MR-MS	12.5	MR	5	15.2	MR	6.08
PI 134923	Portugal	Landrace	5 MR	10 MR	15 MR	10	MR	4	25 MR-MS	40 MR-MS	32.5	MR-MS	16.25	19	MR	7.6
PI 134942	Portugal	Landrace	30 MR-MS	30 R-MR	40 MR-MS	33.3333	MR	13.3333	25 MR-MS	40 MSS-MR	32.5	MS-MR	19.5	33	MR-MS	16.5
PI 140959	Australia	Breeding material	30 MR-MS	10 R-MR	20 MR-MS	20	MR	8	25 MR	30 MR	27.5	MR	11	23	MR	9.2
PI 152567	Yemen	Uncertain	20 MR-MS	10 MR	20 R	16.6667	MR-R	5	20 R-MR	20 MS-MR	20	MR	8	18	MR	7.2
PI 153777	Egypt	Cultivar	15 MR	10 MR-MS	T MR	8.66667	MR	3.46667	10 R-MR	30 MR-R	20	MR-R	6	13.2	MR	5.28
PI 165108	Turkey	Landrace	T MS	15 MS	T MS	5.66667	MS	3.96667	40 MR-MS	20 MS-MR	30	MS-MR	18	15.4	MS-MR	9.24
PI 166446	Turkey	Landrace	30 MS	15 MS	30 MS	25	MS	17.5	5 R	10 R-MR, 5 MS	7.5	R-MR	1.5	18	MR-MS	9
PI 166497	Turkey	Landrace	5 R	T R	20 MS-MR	8.66667	MR-R	2.6	5 R	10 MR	7.5	MR-R	2.25	8.2	MR-R	2.46
PI 167116	Turkey	Landrace	30 MS	20 MS	30 MS	26.6667	MS	18.6667	5 R	5 R	5	R	0.5	18	MR-MS	9
PI 167270	Turkey	Landrace	10 MR-R	T MR	5 R, T MS	5.33333	MR-R	1.6	30 R-MR	15 R-MR	22.5	R-MR	4.5	12.2	R-MR	2.44
PI 167440	Turkey	Landrace	5 MR	20 R-MR	5 R	10	R-MR	2	15 R-MR	15 R-MR	15	R-MR	3	12	R-MR	2.4
PI 167755	Turkey	Landrace	20 MS	15 MS-MR	30 MS	21.6667	MS	15.1667	10 R	5 R	7.5	R	0.75	16	MR	6.4
PI 167779	Turkey	Landrace	20 MS	10 MR-MS	20 MS	16.6667	MS-MR	10	10 R	5 R	7.5	R	0.75	13	MR	5.2
PI 168705	Mexico	Uncertain	5 MR	10 R-MR	5 MR	6.66667	MR-R	2	30 MR-MS	10 R	20	MR-R	6	12	MR-R	3.6
PI 168707	Mexico	Uncertain	20 MR-R	30 MS	5 MRR	18.3333	MR	7.33333	40 MS-MR	20 MR	30	MR-MS	15	23	MR-MS	11.5
PI 168913	Mexico	Breeding material	5 R-MR	30 MS	10 R, 10 S-MS	15	MR-R	4.5	20 MR-R	20 MR-R	20	MR-R	6	17	MR-R	5.1
PI 168914	Mexico	Breeding material	30 MS	5 MS-MR	20 MS	18.3333	MS	12.8333	15 R-MR	15 MR-R	15	MR-R	4.5	17	MR-MS	8.5
PI 168915	Mexico	Breeding material	10 MR-R	10 MR	T MS-MR	7	MR-MS	3.5	30 MR-MS	20 MR	25	MR-MS	12.5	14.2	MR-MS	7.1
PI 168918	Mexico	Breeding material	10 R-MR	5 R-MR	20 MR-R	11.6667	R-MR	2.33333	10 R	10 R-MR	10	R-MR	2	11	R-MR	2.2
PI 168919	Mexico	Breeding material	10 MR-R	5 R-MR	25 MR-R	13.3333	MR-R	4	10 R	10 R	10	R	1	12	R-MR	2.4
PI 168921	Mexico	Breeding material	10 MS	15 MS	10 MS	11.6667	MS	8.16667	25 MR	5 R	15	MR-R	4.5	13	MR-MS	6.5
PI 168922	Mexico	Breeding material	5 MS-MR	5 R	10 R-MR	6.66667	MR-R	2	30 MS-MR	30 MR	30	MR-MS	15	16	MR	6.4
PI 168928	Mexico	Breeding material	10 MR-MS	20 MR-MS	20 MS-MR	16.6667	MR-MS	8.33333	5 R	10 R	7.5	R	0.75	13	MR	5.2
PI 171062	Turkey	Landrace	5 R	10 R, 5 S-MS	T MS	5.33333	MR-R	1.6	5 MR, 5 S-MS	5 R	5	MR-R	1.5	5.2	MR-R	1.56
PI 171407	Egypt	Cultivar	5 R	15 MS-MR	10 MR-MS	10	MR	4	10 R	10 R	10	R	1	10	MR-R	3
PI 174699	France	Uncertain	40 MS-MR	10 MR	5 R	18.3333	MR	7.33333	5 R-MR	10 R	7.5	R-MR	1.5	14	MR-R	4.2
PI 178048	Turkey	Landrace	10 MR-MS	5 MR-MS	5 MR-MS	6.66667	MR-MS	3.33333	20 R	5 R	12.5	R	1.25	9	MR-R	2.7
PI 185608	Egypt	Cultivar	15 R-MR	10 MR-MS	T R	8.66667	MR-R	2.6	10 R-MR	30 MR-R	20	MR-R	6	13.2	MR-R	3.96
PI 189262	Australia	Uncertain	10 MR	30 MS	25 MR	21.6667	MR-MS	10.8333	20 R-MR	30 MR-MS	25	MR	10	23	MR	9.2
PI 191194	Spain	Landrace	30 MR-MS	15 MS	30 MS-MR	25	MS-MR	15	10 MR	20 MR-R	15	MR	6	21	MR-MS	10.5
PI 191369	Ethiopia	Landrace	30 MS-MR	30 MR-MS	15 MR	25	MR-MS	12.5	15 MR	10 MR	12.5	MR	5	20	MR-MS	10
PI 191521	Portugal	Uncertain	30 MR-MS	20 MR	40 MR-MS	30	MR-MS	15	30 MS-MR	25 MR	27.5	MR-MS	13.75	29	MR-MS	14.5
PI 191645	Brazil	Uncertain	20 MR-MS	20 MR-MS	30 MR-MS	23.3333	MR-MS	11.6667	30 MS	30 MR-MS	30	MS-MR	18	26	MR-MS	13
PI 191780	Egypt	Uncertain	20 R	5 R	10 R-MR	11.6667	R	1.16667	20 MR-R	10 R-MR	15	MR-R	4.5	13	R-MR	2.6
PI 191848	Portugal	Breeding material	20 MR	20 MS	15 MR-MS	18.3333	MR-MS	9.16667	30 MR	30 MR-MS	30	MR-MS	15	23	MR-MS	11.5
PI 191856	Portugal	Breeding material	30 MR-MS	40 MR-MS	20 MS-MR	30	MR-MS	15	50 MS-MR	50 MS-MR	50	MS-MR	30	38	MS-MR	22.8
PI 191931	Egypt	Landrace	35 MS	30 MS	35 MS	33.3333	MS	23.3333	40 MS-MR	30 MS-MR	35	MS-MR	21	34	MS	23.8
PI 192168	Ethiopia	Landrace	30 MR-MS	30 MR-MS	15 MR-MS	25	MR-MS	12.5	15 MR	15 MR-MS	15	MR-MS	7.5	21	MR-MS	10.5
PI 192179	Ethiopia	Landrace	30 MR	20 MR	10 R-MR	20	MR-R	6	20 R-MR	20 MR	20	MR-R	6	20	MR-R	6
PI 192201	Ethiopia	Landrace	30 MS-MR	30 MS-MR	30 MS	30	MS-MR	18	40 MS-MR	40 MR-MS	40	MS-MR	24	34	MS-MR	20.4
PI 192502	Egypt	Landrace	30 MS-MR	15 R	10 MR-MS	18.3333	MR	7.33333	35 MR-MSS	20 MR	27.5	MR-MS	13.75	22	MR	8.8
PI 192589	Egypt	Cultivar	10 MR-R	30 MR, 5S	5 R	15	MR-R	4.5	10 R	20 MR	15	MR-R	4.5	15	MR-R	4.5
PI 192839	Portugal	Landrace	10 R-MR	5 R	5 R, T MS	6.66667	R	0.666667	20 MS-MR	20 MR-R	20	MR-R	6	12	R-MR	2.4
PI 192851	Portugal	Landrace	30 MR-MS	25 MR	30 MS-MR	28.3333	MR-MS	14.1667	15 MR, 5 S	25 MR-MSS	20	MR-MS	10	25	MR-MS	12.5
PI 193633	Ethiopia	Landrace	20 MR-MS	25 MS-MR	40 MS-MR	28.3333	MS-MR	17	25 MR	20 MR	22.5	MR	9	26	MR-MS	13
PI 193871	Ethiopia	Landrace	15 MR-MS	25 MS-MR	40 MS-MR	26.6667	MS-MR	16	40 MR-MS	30 MR	35	MR-MS	17.5	30	MR-MS	15
PI 193887	Ethiopia	Landrace	40 MS-MR	30 MS	30 MS-MR	33.3333	MS-MR	20	25 MR-R	40 MSS-MR	32.5	MR-MS	16.25	33	MS-MR	19.8
PI 193920	Portugal	Landrace	30 MS-MR	15 R	5 R	16.6667	MR-R	5	10 R	10 R-MR	10	R-MR	2	14	R-MR	2.8
PI 194026	Ethiopia	Landrace	20 MS-MR	40 MS-MR	50 MS-MR	36.6667	MS-MR	22	15 MR	20 MR	17.5	MR	7	29	MR-MS	14.5
PI 194028	Ethiopia	Landrace	15 MR-MS	5 R-MR	30 MS-MR	16.6667	MR	6.66667	40 MS-MR	20 MR-MS	30	MS-MR	18	22	MR-MS	11
PI 195089	Ethiopia	Landrace	10 MR	15 MR-MS	40 MS-MR	21.6667	MR-MS	10.8333	50 MR-MS	30 MR	40	MR-MS	20	29	MR-MS	14.5
PI 196102	Ethiopia	Landrace	15 MS-MR	25 MS-MR	40 MS-MR	26.6667	MR-MS	13.3333	30 MR	30 MR	30	MR	12	28	MR-MS	14
PI 196906	Ethiopia	Landrace	30 MR-MS	20 MR	30 MR	26.6667	MR	10.6667	20 MR	30 MS-MR	25	MR-MS	12.5	26	MR-MS	13
PI 197473	Ethiopia	Landrace	20 MR	20 MS-MR	5 MR	15	MR-MS	7.5	15 MR	20 MR-MS	17.5	MR-MS	8.75	16	MR-MS	8
PI 199992	Ethiopia	Landrace	20 MS-MR	20 MS-MR	40 MS-MR	26.6667	MS-MR	16	40 MSS-MR	30 MR	35	MR-MS	17.5	30	MS-MR	18
PI 204031	Portugal	Landrace	5 R-MR	5 R	5 MR	5	R-MR	1	20 MR-R, 15 S	20 MR-R, 5 S-MS	20	MR-R	6	11	MR-R	3.3
PI 204051	Portugal	Landrace	30 MR	25 MR	30 MS-MR	28.3333	MR-MS	14.1667	25 MR-MS	20 MS-MR	22.5	MS-MR	13.5	26	MR-MS	13
PI 213571	Argentina	Cultivar	30 MS	60 MR-MS	20 MS-MR	36.6667	MS-MR	22	20 MR	5 R	12.5	MR-R	3.75	27	MR-MS	13.5
PI 220129	Afghanistan	Landrace	10 MR-MS	20 MR-MS	30 MR-MS	20	MR-MS	10	10 MR	50 MS-MR	30	MR-MS	15	24	MR-MS	12
PI 221417	Serbia	Uncertain	10 R	10 MR	15 R-MR	11.6667	R-MR	2.33333	20 MR, 5S	15 R-MR	17.5	MR-R	5.25	14	MR-R	4.2
PI 221425	Serbia	Landrace	20 MR	5 MR	5 R-MR	10	MR-R	3	20 MR	10 MR	15	MR	6	12	MR	4.8
PI 226573	Ethiopia	Landrace	30 MS-MR	30 MS-MR	20 MR	26.6667	MR-MS	13.3333	10 R-MR	20 MR	15	MR-R	4.5	22	MR	8.8
PI 230366	Chile	Uncertain	30 MS-MR	20 MR	20 MS-MR	23.3333	MR-MS	11.6667	20 MR-MS	30 MS	25	MS-MR	15	24	MS-MR	14.4
PI 231305	Chile	Uncertain	30 MS	10 MR-MS	20 MR-MS	20	MS-MR	12	30 MS	30 MS	30	MS	21	24	MS-MR	14.4
PI 231358	Italy	Cultivar	30 MS	20 MS-MR, T S	30 MR	26.6667	MS-MR	16	20 MR-MS	10 MR-R	15	MR	6	22	MR-MS	11
PI 234386	Jordan	Landrace	30 MS	30 MR-MS	30 MS-MR	30	MS-MR	18	40 MS-MR	20 MR-MS	30	MS-MR	18	30	MS-MR	18
PI 245748	Turkey	Landrace	T R, 20 MS	15 R, 10 MS	5 R	7	R	0.7	T R	5 R	3	R	0.3	5.4	R	0.54
PI 247909	Chile	Cultivar	10 R-MR	30 MR, 10 MS	10 MR, T S	16.6667	MR-R	5	20 MR-MS	25 MR, 10 S-MS	22.5	MR-MS	11.25	19	MR	7.6
PI 249816	Israel	Breeding material	5 MR	30 MR, 15 S	5 MR-MS	13.3333	MR	5.33333	10 MS	25 MS-MR	17.5	MS	12.25	15	MR-MS	7.5
PI 249820	Israel	Cultivar	10 R-MR	5 R-MR	30 MS-MR	15	R-MR	3	15 MR, 10 S-MS	5 R-MR, T MS	10	MR-R	3	13	MR-R	3.9
PI 254219	Georgia	Landrace	20 MR	10 MR-R	10 MS-MR	13.3333	MR-R	4	20 R-MR	30 MR-MS	25	MR	10	18	MR-R	5.4
PI 266843	United Kingdom	Uncertain	5 MR	20 MR-MS	20 MR	15	MR	6	20 MS	30 MR-MS	25	MS-MR	15	19	MR-MS	9.5
PI 272476	Hungary	Breeding material	30 MR-MS	20 MR	10 R-MR	20	MR	8	50 MR-MS	40 MS-MR	45	MS-MR	27	30	MR	12
PI 273995	Ethiopia	Landrace	30 MS-MR	30 MR-MS	40 MS-MR	33.3333	MS-MR	20	30 MR	20 MR	25	MR	10	30	MR-MS	15
PI 278348	Italy	Landrace	10 MR	20 MS-MR	30 MR-MS	20	MR-MS	10	25 MR-R	30 MR	27.5	MR	11	23	MR	9.2
PI 278505	Spain	Uncertain	5 MR	5 R-MR	5 MR	5	MR-R	1.5	5 R-MR	10 R-MR	7.5	R-MR	1.5	6	MR-R	1.8
PI 282911	Argentina	Uncertain	40 MR-MS	20 MR	20 R-MR	26.6667	MR	10.6667	30 R-MR	20 R-MR	25	R-MR	5	26	MR-R	7.8
PI 292037	Israel	Cultivar	30 MS-MR	10 R	15 MS-MR	18.3333	MR	7.33333	35 MS, 10 R	25 MR-MSS	30	MS-MR	18	23	MR-MS	11.5
PI 297836	Ethiopia	Landrace	30 MR	30 MS-MR	25 MS-MR	28.3333	MR-MS	14.1667	20 MR-R	25 MR-R	22.5	MR-R	6.75	26	MR	10.4
PI 297847	Ethiopia	Landrace	30 MS-MR	10 MS-MR	30 MS	23.3333	MS-MR	14	10 R-MR	10 MR	10	MR-R	3	18	MR-MS	9
PI 297856	Ethiopia	Landrace	20 MR	10 MR-MS	30 MR	20	MR	8	20 MR	5 R	12.5	MR-R	3.75	17	MR	6.8
PI 297857	Ethiopia	Landrace	10 R-MR	5 MS-MR	10 R-MR	8.33333	MR-R	2.5	25 MR-R	25 MR	25	MR	10	15	MR-R	4.5
PI 298547	Ethiopia	Landrace	15 MR	10 R-MR	10 R-MR	11.6667	MR-R	3.5	10 R-MR	20 R-MR	15	R-MR	3	13	R-MR	2.6
PI 298557	Ethiopia	Landrace	5 MS-MR	40 MS-MR	30 MS	25	MS-MR	15	20 MR	20 MR	20	MR	8	23	MR-MS	11.5
PI 298574	Ethiopia	Landrace	20 MR	5 R-MR	10 MR	11.6667	MR	4.66667	20 MR-MS	5 MR-R	12.5	MR	5	12	MR	4.8
PI 298587	Ethiopia	Landrace	30 MR-MS	15 MR	50 MR-MS	31.6667	MR-MS	15.8333	10 MR-R	5 R	7.5	R-MR	1.5	22	MR	8.8
PI 306571	Italy	Breeding material	20 MR	30 MR-MS	30 MS	26.6667	MR-MS	13.3333	30 MS	30 MSS-MR	30	MS	21	28	MS-MR	16.8
PI 316082	Australia	Breeding material	20 MR	20 MS-MR	25 MS	21.6667	MS-MR	13	30 MS	5 R	17.5	MR	7	20	MR-MS	10
PI 316092	Australia	Breeding material	20 MS	T MS	T R	7.33333	MR-MS	3.66667	20 MR-MS	10 MR-MS	15	MR-MS	7.5	10.4	MR-MS	5.2
PI 320100	Kenya	Unknown	5 R	20 MS-MR	30 MR	18.3333	MR	7.33333	5 MR-R	30 MR	17.5	MR	7	18	MR	7.2
PI 320119	Ethiopia	Landrace	15 MR	20 MR	5 MR-MS	13.3333	MR	5.33333	15 MR-R	20 MR	17.5	MR	7	15	MR	6
PI 320125	Ethiopia	Landrace	20 MS	20 MS	15 MR-MS	18.3333	MS-MR	11	30 MR	30 MR	30	MR	12	23	MR-MS	11.5
PI 320126	Ethiopia	Landrace	30 MR-MS	30 MS	25 MS-MR	28.3333	MS-MR	17	10 MR-R	40 MR-MS	25	MR	10	27	MR-MS	13.5
PI 320127	Ethiopia	Landrace	5 R	30 MR	25 MR	20	MR-R	6	15 MR	20 MR	17.5	MR	7	19	MR-R	5.7
PI 320128	Ethiopia	Landrace	5 MR	10 MR-R	10 R-MR	8.33333	MR-R	2.5	20 MR-R	30 MR-R	25	MR-R	7.5	15	MR-R	4.5
PI 321702	England	Unknown	5 MR-R	10 MR-R	15 MR	10	MR-R	3	20 MR	30 MR-MS	25	MR	10	16	MR	6.4
PI 322234	India	Cultivar	30 MR	20 MR	20 MR-R	23.3333	MR	9.33333	35 MR	30 R	32.5	MR-R	9.75	27	MR-R	8.1
PI 324484	India	Cultivar	30 MR	20 MR	40 MR	30	MR	12	30 MS-MR	20 MR-MS	25	MS-MR	15	28	MR-MS	14
PI 324519	Chile	Cultivar	15 MS	5 MR-MS	15 MR-MS	11.6667	MS-MR	7	20 MS-MR	40 MS-MR	30	MS-MR	18	19	MS-MR	11.4
PI 324928	Argentina	Breeding material	15 MR	5 MR	5 R	8.33333	MR-R	2.5	20 R	5 R	12.5	R	1.25	10	R-MR	2
PI 324931	Tunisia	Breeding material	5 MR	5 R	T MS	3.66667	MR	1.46667	10 MR-MS	5 R	7.5	MR-R	2.25	5.2	MR	2.08
PI 331260	Ethiopia	Landrace	30 MR	30 MS	15 MR	25	MR-MS	12.5	10 MR	15 MR	12.5	MR	5	20	MR-MS	10
PI 343939	Ethiopia	Landrace	30 MR	40 MR	40 MS-MR	36.6667	MR-MS	18.3333	25 R-MR	30 MR-MS	27.5	MR	11	33	MR	13.2
PI 352317	Switzerland	Breeding material	15 MR	10 MR	10 R	11.6667	MR-R	3.5	15 R	20 MR-R	17.5	R-MR	3.5	14	MR-R	4.2
PI 352421	Ethiopia	Landrace	15 MR-MS	30 MS-S	T R	15.3333	MR	6.13333	15 MR	20 MR	17.5	MR	7	16.2	MR	6.48
PI 352422	Mexico	Breeding material	20 MS	T R	30 MS-MR	17	MR-MS	8.5	15 MR-R	15 MR-MS	15	MR	6	16.2	MR	6.48
PI 352434	Spain	Cultivar	30 MR	20 MR-MS	15 MR-MS	21.6667	MR-MS	10.8333	30 MS	20 MS-MR	25	MS	17.5	23	MR-MS	11.5
PI 352445	Ethiopia	Landrace	10 R	20 MR	15 MR-MS	15	MR-R	4.5	15 R-MR	10 MR-R	12.5	MR-R	3.75	14	MR-R	4.2
PI 361149	India	Landrace	10 MR	T R	30 R-MR	13.6667	R-MR	2.73333	20 R-MR	30 MR	25	MR-R	7.5	18.2	MR-R	5.46
PI 366100	Egypt	Cultivar	20 MR	30 MS-MR	5 R	18.3333	MR	7.33333	10 MR-R, 10 S	30 MSS-MR	20	MR-MS	10	19	MR	7.6
PI 366102	Egypt	Uncertain	30 MR-MS	20 MR	10 MR	20	MR	8	15 MR-R	5 R	10	R-MR	2	16	MR-R	4.8
PI 366105	Egypt	Uncertain	15 MR-R	20 MR	30 R-MR	21.6667	MR-R	6.5	30 R-MR	20 R-MR	25	R-MR	5	23	MR-R	6.9
PI 366108	Egypt	Cultivar	20 MR	15 MR-R	5 MR-R	13.3333	MR-R	4	30 MSS-MR	30 MS	30	MS	21	20	MR-MS	10
PI 366109	Egypt	Landrace	20 MR	20 MR	15 MR-R	18.3333	MR	7.33333	10 R-MR, T S-MS	10 R-MR	10	R-MR	2	15	MR-R	4.5
PI 366111	Egypt	Landrace	30 MR	20 MR	15 MR	21.6667	MR	8.66667	20 MR-R	5R MR	12.5	MR	5	18	MR	7.2
PI 366113	Egypt	Landrace	15 MR	20 MS-MR	T R	12	MR	4.8	40 MS-MR	30 MR	35	MR-MS	17.5	21.2	MR	8.48
PI 366115	Egypt	Landrace	30 MR-MS	30 MR-MS	10 MR	23.3333	MR-MS	11.6667	15 MR-MS	5 R	10	MR-R	3	18	MR	7.2
PI 367224	Italy	Breeding material	10 R-MR	T R	20 MR-MS	10.3333	MR-R	3.1	15 MR	20 R-MR	17.5	MR-R	5.25	13.2	MR-R	3.96
PI 367238	Italy	Cultivar	10 MR	20 MR	0	10	MR-R	3	5 R	5 R	5	R	0.5	8	R-MR	1.6
PI 367240	Italy	Breeding material	10 MS	10 MS	20 MS	13.3333	MS	9.33333	30 MS	20 MS-MR	25	MS	17.5	18	MS	12.6
PI 371655	France	Cultivar	5 MR	30 MS	30 MS	21.6667	MS-MR	13	10 MR	25 MR-MS	17.5	MR-MS	8.75	20	MR-MS	10
PI 371824	Jordan	Cultivar	20 MS	30 MR-MS	15 MS-MR	21.6667	MS-MR	13	30 MS-MR	20 MR-MS	25	MS-MR	15	23	MS-MR	13.8
PI 377886	Australia	Uncertain	5 R	5 R-MR	5 R	5	R	0.5	5 R-MR	5 R	5	R-MR	1	5	R	0.5
PI 383414	France	Breeding material	20 MR-MS	5 MS	0	8.33333	MR	3.33333	10 MS-MR	20 MR-MS	15	MS-MR	9	11	MR-MS	5.5
PI 383419	France	Breeding material	30 MS-MR	5 MR	30 MS	21.6667	MS-MR	13	20 MR	20 MR	20	MR	8	21	MR-MS	10.5
PI 384114	Ethiopia	Landrace	30 MR-MS	30 MR	20 MS-MR	26.6667	MR-MS	13.3333	35 MR	25 MR	30	MR	12	28	MR-MS	14
PI 384138	Ethiopia	Landrace	30 MR-MS	30 MR	25 MR	28.3333	MR	11.3333	25 MR	30 MR	27.5	MR	11	28	MR	11.2
PI 384167	Ethiopia	Landrace	30 MR	30 MS-MR	20 MR	26.6667	MR-MS	13.3333	20 MR-R	30 MR	30	MR	12	28	MR	11.2
PI 384295	Ethiopia	Landrace	10 MR	15 MR-MS	10 MS	11.6667	MR-MS	5.83333	15 MR-R	10 R	12.5	R-MR	2.5	12	MR	4.8
PI 387259	Ethiopia	Landrace	20 MR-MS	40 MS-MR	25 MR-MS	28.3333	MR-MS	14.1667	10 MR-R	40 MR	25	MR	10	27	MR-MS	13.5
PI 387300	Ethiopia	Landrace	30 MS	25 MS	20 MS	25	MS	17.5	10 R-MR	30 MR	20	MR-R	6	23	MR-MS	11.5
PI 387301	Ethiopia	Landrace	30 MS	15 MR	15 MR-MS	20	MR-MS	10	15 R	20 MR	17.5	MR-R	5.25	19	MR	7.6
PI 387302	Ethiopia	Landrace	10 MR-MS	30 MR-MS	5 MS-MR	15	MR-MS	7.5	10 R-MR	30 MR	20	MR-R	6	17	MR	6.8
PI 387312	Ethiopia	Landrace	10 R-MR	20 MR	10 MR-MS	13.3333	MR	5.33333	30 MR	50 MR-MS	40	MR-MS	20	24	MR	9.6
PI 387319	Ethiopia	Landrace	20 MR-MS	30 MS-MR	10 MR	20	MR-MS	10	10 MR	40 MR-R	25	MR	10	22	MR	8.8
PI 387334	Ethiopia	Landrace	10 R-MR	30 MR	5 MR	15	MR-R	4.5	10 R-MR	30 MR	20	MR-R	6	17	MR-R	5.1
PI 387335	Ethiopia	Landrace	20 MR	20 MR-MS	30 MR	23.3333	MR	9.33333	20 MR-R	40 MR	30	MR	12	26	MR	10.4
PI 387339	Ethiopia	Landrace	30 MR	20 MR-MS	35 MS-MR	28.3333	MR-MS	14.1667	10 R-MR	40 MR	25	MR-R	7.5	27	MR	10.8
PI 387344	Ethiopia	Landrace	30 MS	25 MR	30 MS	28.3333	MS-MR	17	10 R-MR	15 MR-R	12.5	MR-R	3.75	22	MR-MS	11
PI 387346	Ethiopia	Landrace	T MR	30 MS-MR	40 MS-MR	23.6667	MR-MS	11.8333	30 MR	20 MR	25	MR	10	24.2	MR-MS	12.1
PI 387363	Ethiopia	Landrace	10 MS-MR	15 MR	20 MS	15	MS-MR	9	10 R	20 MR	15	MR-R	4.5	15	MR	6
PI 387364	Ethiopia	Landrace	30 MS	15 MS	20 MS-MR	21.6667	MS	15.1667	5 R	15 MR-R	10	R-MR	2	17	MR-MS	8.5
PI 387374	Ethiopia	Landrace	30 MS	20 MR-MS	30 MS-MR	26.6667	MS-MR	16	20 MR-R	30 MR	25	MR	10	26	MR-MS	13
PI 387383	Ethiopia	Landrace	15 MR-R	15 MR	10 MR	13.3333	MR	5.33333	10 R	15 R-MR	12.5	R-MR	2.5	13	MR-R	3.9
PI 387401	Ethiopia	Landrace	10 MR-MS	20 MR	10 MS-MR	13.3333	MR-MS	6.66667	25 MR-R	20 MR	22.5	MR	9	17	MR	6.8
PI 387420	Ethiopia	Landrace	30 MR-MS	30 MR-MS	15 MR	25	MR-MS	12.5	10 R	30 MR	20	MR-R	6	23	MR	9.2
PI 387427	Ethiopia	Landrace	20 MS-MR	30 MS	30 MS	26.6667	MS	18.6667	25 MR	5 R	15	MR-R	4.5	22	MR-MS	11
PI 387434	Ethiopia	Landrace	20 MS-MR	20 MR-MS	20 MS-MR	20	MS-MR	12	10 MR-R	30 MR	20	MR	8	20	MR-MS	10
PI 387435	Ethiopia	Landrace	30 MR	30 MS-MR	15 MS-MR	25	MR-MS	12.5	30 MR	30 MR	30	MR	12	27	MR-MS	13.5
PI 387462	Ethiopia	Landrace	30 MR	30 MS-MR	40 MS-MR	33.3333	MR-MS	16.6667	20 MR	30 MS	25	MS-MR	15	30	MR-MS	15
PI 387470	Ethiopia	Landrace	5 R-MR	5 MR-MS	20 MR-MS	10	MR	4	15 R	20 R-MR	17.5	R-MR	3.5	13	MR-R	3.9
PI 387484	Ethiopia	Landrace	30 MS-MR	30 MS	15 MR	25	MS-MR	15	10 R-MR	20 MR-R	15	MR-R	4.5	21	MR	8.4
PI 387497	Ethiopia	Landrace	20 MS-MR	30 MS-MR	30 MR-MS	26.6667	MS-MR	16	20 MR	40 MR	30	MR	12	28	MR-MS	14
PI 387512	Ethiopia	Landrace	35 MS-MR	30 MS-MR	30 MS-MR	31.6667	MS-MR	19	20 MR	40 MR	30	MR	12	31	MR-MS	15.5
PI 387515	Ethiopia	Landrace	10 MR-R	40 MS-MR	25 MR-MS	25	MR-MS	12.5	20 MR-R	20 R-MR	20	MR-R	6	23	MR	9.2
PI 387522	Ethiopia	Landrace	25 MR	20 MR	15 MR	20	MR	8	20 MR	15 MR	17.5	MR	7	19	MR	7.6
PI 387524	Ethiopia	Landrace	25 MS-MR	30 MS-MR	25 MS-MR	26.6667	MS-MR	16	30 MR	40 MR	35	MR	14	30	MR-MS	15
PI 387540	Ethiopia	Landrace	20 MR	20 R-MR	20 MR	23.3333	MR-R	7	20 R-MR	10 R	15	R-MR	3	20	MR-R	6
PI 387545	Ethiopia	Landrace	30 MS-MR	25 MR	20 R-MR	28.3333	MR	11.3333	15 MR-R	20 MR	17.5	MR	7	24	MR	9.6
PI 387550	Ethiopia	Landrace	15 MR-R	30 MR	20 MR-MS	25	MR	10	20 R-MR	15 MR-R	17.5	MR-R	5.25	22	MR-R	6.6
PI 387560	Ethiopia	Landrace	30 MS-MR	30 MS-MR	20 MR-R	30	MR-MS	15	20 MR	50 MR	35	MR	14	32	MR-MS	16
PI 387574	Ethiopia	Landrace	30 MS-MR	30 MS-MR	25 MR-MS	28.3333	MS-MR	17	15 R-MR	30 MR	22.5	MR-R	6.75	26	MR-MS	13
PI 387606	Ethiopia	Landrace	30 MS-MR	40 MS-MR	30 MS-MR	33.3333	MS-MR	20	30 MR	50 MS-MR	40	MR-MS	20	36	MS-MR	21.6
PI 387646	Ethiopia	Landrace	30 MS	15 MR	20 MR-MS	21.6667	MR-MS	10.8333	25 MR	30 MR	27.5	MR	11	24	MR-MS	12
PI 387664	Ethiopia	Landrace	20 MS-MR	30 MS-MR	5 MR-MS	18.3333	MS-MR	11	30 MR-MS	50 MS-MR	40	MS-MR	24	27	MS-MR	16.2
PI 387707	Ethiopia	Landrace	10 MR-MS	40 MR-MS	5 MR-R	18.3333	MR	7.33333	20 MR-R	40 MR	30	MR	12	23	MR	9.2
PI 387713	Ethiopia	Landrace	10 MR-MS	30 MS	25 MS-MR	21.6667	MS-MR	13	30 MR-MS	50 MR-MS	40	MR-MS	20	29	MS-MR	17.4
PI 387718	Ethiopia	Landrace	25 MS	40 MS-MR	15 MR	26.6667	MS-MR	16	15 MR-R	25 MR-R	20	MR-R	6	24	MR-MS	12
PI 387723	Ethiopia	Landrace	20 MS	30 MS	20 MS-MR	23.3333	MS	16.3333	20 MR	40 MR-MS	30	MR-MS	15	26	MS-MR	15.6
PI 387736	Ethiopia	Landrace	20 MS-MR	35 MS	30 MS	28.3333	MS	19.8333	15 MR	50 MR-MS	32.5	MR-MS	16.25	30	MS-MR	18
PI 387760	Ethiopia	Landrace	30 MS-MR	30 MS	30 MR	30	MS-MR	18	20 R	30 MR	25	MR-R	7.5	28	MR	11.2
PI 387770	Ethiopia	Landrace	15 MR-MS	15 MS-MR	30 MS-MR	20	MS-MR	12	20 MR-R	40 MR	30	MR	12	24	MR-MS	12
PI 415175	Italy	Cultivar	20 MR-MS	10 MR-MS	5 MS	11.6667	MS-MR	7	20 MS	25 MS	22.5	MS	15.75	16	MS-MR	9.6
PI 422231	Yemen	Uncertain	30 MS	T R	30 MR-MS	20.3333	MR	8.13333	30 MS	30 MR	30	MS-MR	18	24.2	MR-MS	12.1
PI 422275	Egypt	Landrace	20 MS-MR	30 MS-MR	20 MS	23.3333	MS-MR	14	5 R	5 R	5	R	0.5	16	MR	6.4
PI 422302	Mexico	Cultivar	30 MR-MS	10 MR	25 MR	21.6667	MR	8.66667	20 MR	20 MR-R	20	MR	8	21	MR	8.4
PI 422305	Turkey	Cultivar	30 MR	10 MR-MS	30 MS	23.3333	MR-MS	11.6667	20 MR-R	5 R	12.5	R-MR	2.5	19	MR	7.6
PI 422306	Egypt	Uncertain	10 MR	20 MR, 5 MS	20 MR-MS	16.6667	MR	6.66667	10 MR-R	15 MR-R	12.5	MR-R	3.75	15	MR	6
PI 422313	Tunisia	Cultivar	10 MR	30 MR-MS	30 MS	23.3333	MR-MS	11.6667	15 MR-R	30 MS-MR	22.5	MR-MS	11.25	23	MR-MS	11.5
PI 422323	Mexico	Breeding material	10 MR	10 MR-MS	40 MS-MR	20	MR-MS	10	20 MR	30 MS	25	MS-MR	15	22	MR-MS	11
PI 422412	Australia	Cultivar	30 MS	5 MR	5 R	13.3333	MR	5.33333	T R	5 R	3	R	0.3	9.2	MR-R	2.76
PI 428379	Mexico	Cultivar	40 MR-MS	20 MR	20 MR-MS	26.6667	MR-MS	13.3333	5 R	5 R	5	R	0.5	18	MR-R	5.4
PI 428433	Italy	Cultivar	T R	40 MS-MR	30 MS	23.6667	MR-MS	11.8333	20 R-MR	5 R	12.5	R-MR	2.5	19.2	MR-R	5.76
PI 428446	Mexico	Breeding material	40 MS-MR	10 MS-MR	20 MS-MR	23.3333	MS-MR	14	20 MS	20 MR-MS	20	MS-MR	12	22	MS-MR	13.2
PI 428447	Mexico	Breeding material	T MR	20 MS	20 MS	13.6667	MS-MR	8.2	20 MR	10 MR	15	MR	6	14.2	MR-MS	7.1
PI 428448	Egypt	Breeding material	20 MR	10 MR	30 MS-MR	20	MR-MS	10	20 MR	10 R-MR	15	MR-R	4.5	18	MR	7.2
PI 428452	Mexico	Breeding material	20 MR	15 MR-MS	25 MS	20	MR-MS	10	20 MR-MS	5 MR-R	12.5	MR	5	17	MR-MS	8.5
PI 428454	Mexico	Breeding material	5 MR	5 MR	T R	3.66667	MR-R	1.1	5 R-MR	5 R-MR	5	R-MR	1	4.2	MR-R	1.26
PI 428455	Mexico	Cultivar	50 MS-MR	20 MR-MS	30 MS-MR	33.3333	MS-MR	20	15 MR	20 MR	17.5	MR	7	27	MR-MS	13.5
PI 428458	Egypt	Uncertain	10 R-MR	20 MR-MS	10 MR	13.3333	MR	5.33333	20 MR-MS	5 R-MR	12.5	MR	5	13	MR	5.2
PI 428459	Mexico	Cultivar	5 MR	20 MS-MR	30 MS	18.3333	MS-MR	11	30 MS-MR	25 MS	27.5	MS	19.25	22	MS-MR	13.2
PI 428465	Italy	Cultivar	40 MS-MR	30 MR-MS	20 MS-MR	30	MS-MR	18	30 MS-MR	30 MR	30	MR-MS	15	30	MS-MR	18
PI 428549	France	Cultivar	T R	T R	5 R	2.33333	R	0.233333	T R	5 R	3	R	0.3	2.6	R	0.26
PI 433754	Mexico	Cultivar	15 MS	20 MS-MR	10 R-MR	15	MR-MS	7.5	15 MR	20 MR	17.5	MR	7	16	MR-MS	8
PI 433756	Tunisia	Cultivar	10 R-MR	30 MS-MR	30 MS	23.3333	MR-MS	11.6667	30 MS	30 MS	30	MS	21	26	MS-MR	15.6
PI 433759	Mexico	Uncertain	20 MS	15 MS	25 MS	20	MS	14	5 MR-MS	10 MS	7.5	MS-MR	4.5	15	MS	10.5
PI 434645	Australia	Cultivar	30 MS	T R	T MR-R	10.6667	MR	4.26667	T R	5 R	3	R	0.3	7.6	MR-R	2.28
PI 434877	South Africa	Breeding material	30 MR-MS	20 MR-MS	5 R , T MS	18.3333	MR	7.33333	10 R	10 R	10	R	1	15	MR-R	4.5
PI 434882	South Africa	Breeding material	40 MR-MS	10 MR-MS	5 R-MR	18.3333	MR	7.33333	10 R-MR	20 R	15	R-MR	3	17	MR-R	5.1
PI 434885	South Africa	Breeding material	20 MR	25 MS	30 MS-MR	25	MS-MR	15	15 MR	5 R	10	MR-R	3	19	MR-MS	9.5
PI 434919	Egypt	Landrace	30 MS	20 MR-MS	20 R-MR , 5 MS	23.3333	MR-MS	11.6667	30 MR-R	20 R-MR	25	MR-R	7.5	24	MR	9.6
PI 434927	Egypt	Landrace	10 R-MR	10 MR	10 MR	10	MR-R	3	20 MR	5 R-MR	12.5	MR-R	3.75	11	MR-R	3.3
PI 434935	Egypt	Landrace	30 MR-MS	25 MS	20 MR-MS	25	MS-MR	15	20 MR-MS	5 R-MR	12.5	MR	5	20	MR-MS	10
PI 434936	Egypt	Landrace	10 R-MR	20 MS-MR	20 MR	16.6667	MR	6.66667	30 MS-MR	15 MR-R	22.5	MR-MS	11.25	19	MR	7.6
PI 434942	Egypt	Landrace	20 MR-MS	20 MS	15 MR-R	18.3333	MR-MS	9.16667	20 MR-MS	5 R	12.5	MR-R	3.75	16	MR	6.4
PI 434945	Egypt	Landrace	10 MR-MS	30 MS	20 MR	20	MR-MS	10	30 MR-MS	10 R-MR	20	MR	8	20	MR-MS	10
PI 434946	Egypt	Landrace	10 R-MR	20 MS	10 R	13.3333	MR-R	4	20 MR-MS	5 R-MR	12.5	MR	5	13	MR-R	3.9
PI 434955	Egypt	Landrace	10 R-MR	30 MR-MS	10 R	16.6667	MR-R	5	25 MS-MR	10 R	17.5	MR	7	17	MR-R	5.1
PI 434957	Egypt	Landrace	10 R-MR	30 MR-MS	20 MR	20	MR	8	30 MS-MR	10 R-MR, T MS-S	20	MR	8	20	MR	8
PI 434961	Egypt	Landrace	20 MS-MR	10 MR	20 MR-R	16.6667	MR	6.66667	50 MR	30 MR	40	MR	16	26	MR	10.4
PI 434963	Egypt	Landrace	20 MR	20 MR-MS	15 MR	18.3333	MR	7.33333	30 MR-MS	10 R-MR	20	MR	8	19	MR	7.6
PI 434964	Egypt	Landrace	10 MR-R	20 MR-MS	10 R	13.3333	MR-R	4	30 MR-MS	10 MR-R	20	MR	8	16	MR-R	4.8
PI 435060	Croatia	Landrace	5 R-MR	5 R	10 R-MR	6.66667	R-MR	1.33333	5 R	10 R	7.5	R	0.75	7	R	0.7
PI 436493	Chile	Landrace	10 MR	20 MS-MR	15 MR-R	15	MR	6	25 MR-MS	10 R-MR	17.5	MR	7	16	MR	6.4
PI 462110	Yemen	Uncertain	40 MS-MR	20 MR	30 MS-MR	30	MR-MS	15	15 MR	20 R-MR, T MS	17.5	MR-R	5.25	25	MR	10
PI 469018	Greece	Landrace	20 MR	20 MS	30 MS	23.3333	MS-MR	14	10 MR	5 R	7.5	MR-R	2.25	17	MR-MS	8.5
PI 469073	Greece	Landrace	20 MR-MS	30 MS	30 MS-MR	26.6667	MS-MR	16	30 MS-MR	30 MS-MR	30	MS-MR	18	28	MS-MR	16.8
PI 470765	Italy	Landrace	20 MR	30 MR-MS, 5 S	30 MS	26.6667	MR-MS	13.3333	40 MS-MR	20 MR-MS	30	MS-MR	18	28	MR-MS	14
PI 470778	Ethiopia	Landrace	30 MS-MR	5 R-MR	25 MR-MS	20	MR	8	30 MR	15 MR	22.5	MR	9	21	MR	8.4
PI 470779	Ethiopia	Landrace	15 MR	30 MS	30 MR-MS	25	MR-MS	12.5	20 MR-R	30 MR	25	MR	10	25	MR-MS	12.5
PI 470785	Ethiopia	Landrace	5 R	30 MS-MR	20 MS	18.3333	MR-MS	9.16667	30 MR	20 MR	25	MR	10	21	MR	8.4
PI 470786	Ethiopia	Landrace	40 MS-MR	20 MR-MS	40 MS-MR	33.3333	MS-MR	20	40 MR-MS	15 MR-R	27.5	MR	11	31	MR-MS	15.5
PI 470793	Ethiopia	Landrace	10 R-MR	5 MR-R	5 R-MR	6.66667	R-MR	1.33333	5 R	20 MR	12.5	MR-R	3.75	9	R-MR	1.8
PI 470800	Ethiopia	Landrace	15 MS-MR	20 MS	30 MS	21.6667	MS	15.1667	40 MR	30 MR-MS	35	MR-MS	17.5	27	MS-MR	16.2
PI 470809	Ethiopia	Landrace	20 MR	20 MR-MS	30 MS-MR	23.3333	MR-MS	11.6667	20 MS-MR	15 MR	17.5	MR-MS	8.75	21	MR-MS	10.5
PI 478299	United States	Breeding material	T MS	30 MS	5 MS	12	MS	8.4	5 R-MR	5 R	5	R-MR	1	9.2	MR-MS	4.6
PI 478304	United States	Breeding material	5 MR-MS	10 MS	T R-MR	5.33333	MR-MS	2.66667	5 R	5 R	5	R	0.5	5.2	MS-MR	3.12
PI 479799	Ethiopia	Landrace	30 MS	40 MSS-MR	15 MS-MR	28.3333	MS-MR	17	20 MR	15 R-MR	17.5	MR-R	5.25	24	MR-MS	12
PI 479914	Ethiopia	Landrace	5 R	5 R-MR	20 MR	10	R-MR	2	15 MR-MS	15 R-MR	15	MR	6	12	MR-R	3.6
PI 479916	Ethiopia	Landrace	15 MR	20 MR-MS	10 R	15	MR-R	4.5	30 MR-R	30 MR-R	30	MR-R	9	21	MR-R	6.3
PI 479919	Ethiopia	Landrace	30 MR-MS	25 MR-MS	30 MR-MS	28.3333	MR-MS	14.1667	10 R-MR	30 MR	20	MR-R	6	25	MR	10
PI 479923	Ethiopia	Landrace	T MR	15 MR-MS	10 R	8.66667	MR-R	2.6	20 R-MR	30 MS	25	MR	10	15.2	MR	6.08
PI 479929	Ethiopia	Landrace	20 MR	30 MR	50 MR	33.3333	MR	13.3333	15 R-MR	30 MR	22.5	MR-R	6.75	29	MR	11.6
PI 479939	Ethiopia	Landrace	20 MS-MR	25 MS-MR	T MR-MS	15.3333	MS-MR	9.2	5 MR	30 MR	17.5	MR	7	16.2	MR-MS	8.1
PI 479950	Ethiopia	Landrace	30 MR	25 MR-MS	30 MR	28.3333	MR	11.3333	10 MR	40 MR	25	MR	10	27	MR	10.8
PI 479953	Ethiopia	Landrace	15 MR-MS	30 MS-MR	15 MR	20	MR-MS	10	40 MR-MSS	40 MR	40	MR-MS	20	28	MR-MS	14
PI 479955	Ethiopia	Landrace	10 R	20 MR	20 MR	16.6667	MR-R	5	20 MR	5 R-MR	12.5	MR-R	3.75	15	MR-R	4.5
PI 479956	Ethiopia	Landrace	T R	30 MR-MS	20 MR-MS	17	MR	6.8	30 MR	30 MR	30	MR	12	22.2	MR	8.88
PI 479959	Ethiopia	Landrace	T R-MR	15 MR	20 MR-R	12	MR-R	3.6	20 R-MR	20 MR	20	MR-R	6	15.2	MR-R	4.56
PI 479972	Ethiopia	Landrace	20 MR-MS	25 MR-MS	20 MS-MR	21.6667	MR-MS	10.8333	25 MR-R	30 MR	27.5	MR	11	24	MR-MS	12
PI 479981	Ethiopia	Landrace	10 R-MR	5 R-MR	30 MR-MS	15	MR-R	4.5	20 MR-MS	5 R-MR	12.5	MR	5	14	MR-R	4.2
PI 479982	Ethiopia	Landrace	30 MS	30 MS-MR	20 MR	26.6667	MS-MR	16	25 MR	30 MR	27.5	MR	11	27	MR-MS	13.5
PI 479985	Ethiopia	Landrace	20 R-MR	10 MS-MR	20 MR	16.6667	MR	6.66667	20 MR-MS	5 R-MR	12.5	MR	5	15	MR	6
PI 479987	Ethiopia	Landrace	20 MS	20 MR	10 MR	16.6667	MR-MS	8.33333	10 R-MR	20 MR	15	MR-R	4.5	16	MR	6.4
PI 479988	Ethiopia	Landrace	10 R-MR	15 MR	30 MR-MS	20	MR	8	20 MR-MS	10 R-MR	15	MR	6	18	MR	7.2
PI 479991	Ethiopia	Landrace	20 MR	5 MR	15 MS-MR	13.3333	MR-MS	6.66667	30 R-MR	15 R-MR	22.5	R-MR	4.5	17	MR	6.8
PI 479992	Ethiopia	Landrace	30 MR	15 MR	20 MR-MS	21.6667	MR	8.66667	15 MR-R	40 MR-MS	27.5	MR	11	24	MR	9.6
PI 479994	Ethiopia	Landrace	20 MS	15 MR	20 MR	18.3333	MR-MS	9.16667	20 MR-R	25 MR	22.5	MR	9	20	MR	8
PI 479995	Ethiopia	Landrace	10 R	10 R-MR	25MR	15	R-MR	3	30 MR-MS	10 R-MR	20	MR	8	17	MR-R	5.1
PI 479996	Ethiopia	Landrace	10 MR	20 MR	15 MR	15	MR	6	20 R-MR	25 MR	22.5	MR-R	6.75	18	MR	7.2
PI 479997	Ethiopia	Landrace	30 MS	30 MR	35 MS	31.6667	MS-MR	19	20 MR	30 MR	25	MR	10	29	MR-MS	14.5
PI 480000	Ethiopia	Landrace	15 MR-MS	10 MS-MR	25 MR-MS	16.6667	MR-MS	8.33333	10 R	40 MR	25	MR-R	7.5	20	MR	8
PI 480001	Ethiopia	Landrace	20 MR	30 MR	15 MR-MS	21.6667	MR-MS	10.8333	10 R	20 MR	15	MR-R	4.5	19	MR	7.6
PI 480006	Ethiopia	Landrace	10 MR	5 MR	10 R-MR	8.33333	MR	3.33333	10R	20 R-MR	15	R-MR	3	11	MR-R	3.3
PI 480017	Ethiopia	Landrace	15 MS	20 MR-MS	15 MR-MS	16.6667	MS-MR	10	20 MR-MS	20 R-MR	20	MR	8	18	MR-MS	9
PI 480038	Ethiopia	Landrace	30 MR	40 MR	15 MR	28.3333	MR	11.3333	15 MR	30 MR	22.5	MR	9	26	MR	10.4
PI 480043	Ethiopia	Landrace	20 R-MR	30 MS	30 MS	26.6667	MR-MS	13.3333	30 MS-MR	10 R-MR, T MS	20	MR	8	24	MR-MS	12
PI 480060	Ethiopia	Landrace	20 MS-MR	30 MS	30 MS	26.6667	MS	18.6667	15 MR	40 MR-MS	27.5	MR-MS	13.75	27	MS-MR	16.2
PI 480064	Ethiopia	Landrace	15 MR-MS	10 MS-MR	5 MR	10	MR-MS	5	5 R	40 MR	22.5	MR-R	6.75	15	MR	6
PI 480066	Ethiopia	Landrace	50 MS-MR	30 MS	35 MS-MR	38.3333	MS-MR	23	10 R-MR	40 MR	25	MR-R	7.5	33	MR-MS	16.5
PI 480072	Ethiopia	Landrace	20 MS-MR	30 MR-MS	30 MS-MR	26.6667	MS-MR	16	10 R	30 MR	20	MR-R	6	24	MR	9.6
PI 480077	Ethiopia	Landrace	10 R-MR	10 MR-MS	25 MR	15	MR	6	20 MR-MS	40 MR-MS	30	MR-MS	15	21	MR	8.4
PI 480079	Ethiopia	Landrace	30 MS	5 R	20 MS-MR	18.3333	MR-MS	9.16667	5 R	20 MR-R	12.5	R-MR	2.5	16	MR	6.4
PI 480086	Ethiopia	Landrace	20 MR-R	20 MR-MS	30 MS-MR	23.3333	MR-MS	11.6667	30 MS	10 MR	20	MS-MR	12	22	MR-MS	11
PI 480109	Ethiopia	Landrace	30 MS-MR	30 MS-MR	30 MS-MR	30	MS-MR	18	10 R-MR	25 MR	17.5	MR-R	5.25	25	MR-MS	12.5
PI 480145	Ethiopia	Landrace	30 MS-MR	30 MS	30 MR	30	MS-MR	18	5 R-MR	30 MR	17.5	MR-R	5.25	25	MR-MS	12.5
PI 480191	Ethiopia	Landrace	20 MS-MR	25 MSS-MR	30 MS-MR	25	MS-MR	15	20 MR	30 MR	25	MR	10	25	MR-MS	12.5
PI 480249	Ethiopia	Landrace	10 MR	20 MS-MR	30 MS	20	MS-MR	12	15 MR	10 MR-R	12.5	MR	5	17	MR-MS	8.5
PI 480260	Ethiopia	Landrace	20 MR	30 MS	30 MS	26.6667	MS-MR	16	20 MR	5 R	12.5	MR-R	3.75	21	MR-MS	10.5
PI 480295	Ethiopia	Landrace	40 MR-MS	20 MS-MR	20 MR-MS	26.6667	MR-MS	13.3333	15 MR	5 R-MR	10	MR-R	3	20	MR	8
PI 480299	Ethiopia	Landrace	10 MR	25 MR-MS	20 MR	18.3333	MR	7.33333	20 R	30 MR	25	MR-R	7.5	21	MR	8.4
PI 480300	Ethiopia	Landrace	20 MR-MS	10 MR-MS	30 MS-MR	20	MR-MS	10	15 R	25 R-MR	20	R-MR	4	20	MR	8
PI 480314	Ethiopia	Landrace	30 MS-MR	30 MR-MS	10 MR-R	23.3333	MR-MS	11.6667	15 R-MR	30 MS-MR	22.5	MR	9	23	MR	9.2
PI 480315	Ethiopia	Landrace	15 MR-MS	30 MS	10 MR	18.3333	MR-MS	9.16667	10 MR-R, 5 S	15 R-MR	12.5	MR-R	3.75	16	MR	6.4
PI 480316	Ethiopia	Landrace	30 MR-MS	30 MS-MR	30 MS	30	MS-MR	18	25 MR	10 R-MR	17.5	MR-R	5.25	25	MR-MS	12.5
PI 480318	Ethiopia	Landrace	30 MR	20 MR-MS	20 MS-MR	23.3333	MR-MS	11.6667	15 MR	5 R-MR	10	MR-R	3	18	MR	7.2
PI 480319	Ethiopia	Landrace	20 R-MR	10 MR	15 MR	15	MR-R	4.5	20 MR	5 R	12.5	MR-R	3.75	14	MR-R	4.2
PI 480324	Ethiopia	Landrace	30 MS	25 MS-MR	10 MS-MR	21.6667	MS-MR	13	5 R	20 MR	12.5	MR-R	3.75	18	MR-MS	9
PI 480343	Ethiopia	Landrace	30 MS-MR	30 MR	20 MS-MR	26.6667	MR-MS	13.3333	25 MR	40 MR	32.5	MR	13	29	MR-MS	14.5
PI 480344	Ethiopia	Landrace	40 MS-MR	5 MR	30 MR-MS	25	MR-MS	12.5	15 MR-MS	T R	8	MR-R	2.4	18.2	MR	7.28
PI 480396	Ethiopia	Landrace	30 MS-MR	30 MR-MS	30 MS	30	MS-MR	18	5 R	30 MS-MR	16	MR	6.4	24.4	MR-MS	12.2
PI 480405	Ethiopia	Landrace	30 MR-MS	20 MS	30 MS-MR	26.6667	MS-MR	16	30 MR	30 MR	30	MR	12	28	MR-MS	14
PI 480409	Ethiopia	Landrace	30 MR-R	30 MR	30 MR-MS	30	MR	12	20 MR	5 R	12.5	MR-R	3.75	23	MR-R	6.9
PI 480410	Ethiopia	Landrace	20 MR-MS	40 MR-MS	30 MR	30	MR-MS	15	30 MR	30 MR-MS	30	MR-MS	15	30	MR-MS	15
PI 480432	Ethiopia	Landrace	15 R-MR	10 MR	15 MR	13.3333	MR-R	4	15 MR-MS	5 R	10	MR-R	3	12	MR-R	3.6
PI 480441	Ethiopia	Landrace	20 R-MR	30 MS-MR	30 MS	26.6667	MR-MS	13.3333	20 MR-MS	10 R-MR	15	MR	6	22	MR	8.8
PI 480456	Ethiopia	Landrace	30 MS-MR	30 MSS-MR	30 MS-MR	30	MS-MR	18	40 MS-MR	40 MS-MR	40	MS-MR	24	34	MS-MR	20.4
PI 483458	United States	Cultivar	5 R-MR	30 MR-MS	30 MS	21.6667	MR-MS	10.8333	15 MR	15 MR	15	MR	6	19	MR	7.6
PI 48590	Algeria	Landrace	20 MSS-MR	30 MR-MS	40 MSS-MR	30	MS-MR	18	40 MS-MR	40 MSS-MR	40	MS-MR	24	34	MS-MR	20.4
PI 497927	United States	Breeding material	5 MR	10 MR-R	T R	5.33333	MR-R	1.6	5 R	5 R	5	R	0.5	5.2	R-MR	1.04
PI 506469	United States	Cultivar	5 R-MR	5 R	5 R-MR	5	R-MR	1	5 R	5 R	5	R	0.5	5	R	0.5
PI 506470	United States	Cultivar	10 MR-MS	5 MR-MS	5 MR-MS	6.66667	MR-MS	3.33333	T R	5 R	5	R	0.5	6	MR-R	1.8
PI 510694	United States	Breeding material	10 MR-MS	5 R-MR	5 MR-R	6.66667	MR-R	2	T R	5 R	3	R	0.3	5.2	R-MR	1.04
PI 519171	Chile	Breeding material	5 MR	T MS	15 MS	7	MS-MR	4.2	30 MS-MR	20 MS	25	MS	17.5	14.2	MS	9.94
PI 519380	Tunisia	Breeding material	T R	10 R	10 R-MR	7	R	0.7	5 R	5 R	5	R	0.5	6.2	R	0.62
PI 519445	United States	Breeding material	T R	T MR	5 R-MR	2.33333	R-MR	0.466667	5 R	10 R	7.5	R	1.5	4.4	R-MR	0.88
PI 519469	Syria	Landrace	5 R-MR	5 R	5 R-MR	5	R-MR	1	15 R-MR	15 R-MR	15	MR	6	9	R-MR	1.8
PI 519543	Mexico	Breeding material	20 MR	20 MR-MS	30 MS	23.3333	MR-MS	11.6667	20 MR-MS	10 R-MR	15	MR	6	20	MR-MS	10
PI 519559	Syria	Breeding material	5 MS	5 R-MR	5 R-MR	5	MR	2	15 MR	15 MR-R	15	MR-R	4.5	9	MR	3.6
PI 519593	Chile	Breeding material	10 R-MR	15 MR-MS	40 MS	21.6667	MR-MS	10.8333	20 MR	10 R	15	MR-R	4.5	19	MR	7.6
PI 519600	Chile	Breeding material	5 R	10 MR-R, T MS	10 R-MR	8.33333	R-MR	1.66667	10 R	5 R	7.5	R	0.75	8	R-MR	1.6
PI 519639	Syria	Breeding material	5 MS	5 MR-MS	10 MR-R	6.66667	MR-MS	3.33333	20 MS-MR	20 MS-MR	20	MS-MR	12	12	MR-MS	6
PI 519642	Kenya	Breeding material	5 MS	10 MR	10 MR-R	8.33333	MR-MS	4.16667	20 MR	10 MS-MR	15	MR-MS	7.5	11	MR-MS	5.5
PI 519692	United States	Breeding material	5 R	30 MS-MR	30 MS	21.6667	MR	8.66667	30 MS	15 MS-MR	22.5	MS	15.75	22	MR-MS	11
PI 519716	India	Uncertain	5 R	5 R	T R	3.66667	R	0.366667	T R	5 R	3	R	0.3	3.4	R	0.34
PI 519727	Mexico	Breeding material	25 MS-MR	30 MS	10 MS-MR	21.6667	MS-MR	13	30 MS-MR	20 MS-MR	25	MS-MR	15	23	MS-MR	13.8
PI 519742	Mexico	Breeding material	20 MR-MS	20 MS-MR	30 MR-MS	23.3333	MR-MS	11.6667	10 R	10 R	10	R	1	18	MR	7.2
PI 519749	Mexico	Breeding material	30 MR-MS	25 MS	20 MS-MR	25	MS-MR	15	20 MR	10 MR-R	15	MR	6	21	MR-MS	10.5
PI 519751	Mexico	Breeding material	30 MR-MS	30 MS	20 MR-MS	26.6667	MS-MR	16	25 MS	25 MR	25	MS-MR	15	26	MS-MR	15.6
PI 519756	United States	Breeding material	5 MS	40 MR-MS	30 MS-MR	25	MS-MR	15	5 R	5 R	5	R	0.5	17	MR	6.8
PI 519758	United States	Breeding material	5 MS	20 MR-MS	30 MS-MR	18.3333	MS-MR	11	5 R	5 R	5	R	0.5	13	MR	5.2
PI 519759	Brazil	Breeding material	10 MR-MS	5 MR	5 R-MR	6.66667	MR	2.66667	10 R-MR	15 R-MR	12.5	R-MR	2.5	9	MR-R	2.7
PI 519761	Mexico	Breeding material	20 MR-MS	30 MS	20 MR-MS	23.3333	MS-MR	14	15 R-MR	5 R	10	R-MR	2	18	MR	7.2
PI 519777	United States	Breeding material	0	T MR	T R	0.666667	R-MR	0.133333	T R	10 R	5.5	R	0.55	2.6	R-MR	0.52
PI 519862	Mexico	Breeding material	30 MS-MR	20 MR-MS	10 R-MR	20	MR	8	20 MR	10 R-MR	15	MR-R	4.5	18	MR	7.2
PI 519864	Mexico	Breeding material	10 MR-R	10 MR-MS	20 MR	13.3333	MR	5.33333	10 MR	10 R-MR	10	MR-R	3	12	MR	4.8
PI 519933	Tunisia	Breeding material	10 R-MR	10 R-MR	T R	7	R-MR	1.4	10 MR	5 R	7.5	MR-R	2.25	7.2	R-MR	1.44
PI 519963	Ethiopia	Cultivar	10 R	10 MR-MS	30 MR	16.6667	MR-R	5	20 MR-MS	5 R	12.5	MR-R	3.75	15	MR-R	4.5
PI 520023	Mexico	Breeding material	20 MR-MS	5 MS	10 MR-R	11.6667	MR-MS	5.83333	30 MR-MS	10 R-MR	20	MR	8	15	MR	6
PI 520044	Kenya	Breeding material	20 MR	10 MS-MR	5 R	11.6667	MR	4.66667	20 R	10 R	15	R	1.5	13	MR-R	3.9
PI 520063	Mexico	Breeding material	10 MR-R	10 R-MR	30 MS-MR	16.6667	MR	6.66667	5 R-MR	5 R	5	R-MR	1	12	MR-R	3.6
PI 520074	Algeria	Breeding material	5 R	10 MR	5 R-MR	6.66667	R-MR	1.33333	25 MR	10 MR-R	17.5	MR	7	11	MR-R	3.3
PI 520101	Algeria	Breeding material	20 MR	30 MS-MR	20 MS-MR	23.3333	MR-MS	11.6667	20 MR	5 R	12.5	MR-R	3.75	19	MR	7.6
PI 520105	United States	Breeding material	10 R-MR	10 MR-MS	25 MS-MR	15	MR	6	5 R	5 R	5	R	0.5	11	MR-R	3.3
PI 520110	Mexico	Breeding material	30 MR-MS	20 MR-MS	30 MR-MS	26.6667	MR-MS	13.3333	10 R-MR	10 R	10	R-MR	2	20	MR	8
PI 520111	Mexico	Cultivar	10 MR-R	10 R-MR	30 MS-MR	16.6667	MR	6.66667	5 R-MR	5 R-MR	5	R-MR	1	12	MR-R	3.6
PI 520115	Mexico	Breeding material	30 MR-MS	20 MR-MS	30 MR-MS	26.6667	MR-MS	13.3333	15 R	5 R	15	R	1.5	23.75	MR-R	7.125
PI 520117	United States	Breeding material	5 R	10 R	10 R	8.33333	R	0.833333	5 R	5 R	5	R	0.5	7.5	R	0.75
PI 520215	United States	Breeding material	5 MR-MS	20 MS	T MS	8.66667	MS-MR	5.2	T R	5 R	1	R	0.1	6.75	MR	2.7
PI 520237	United States	Breeding material	5 R-MR	30 MS	T MS	12	MR-MS	6	5 R	T R	3	R	0.3	8.4	MR	3.36
PI 520245	United States	Breeding material	5 MR-R	10 MR-MS	30 MS-MR	15	MR-MS	7.5	5 R	5 R	5	R	0.5	11	MR-R	3.3
PI 520348	Ethiopia	Cultivar	5 R	5 R	T R	3.66667	R	0.366667	5 R	5 R	5	R	0.5	4.2	R	0.42
PI 520349	Ethiopia	Cultivar	20 MR	10 R	5 MR-MS	11.6667	MR-R	3.5	5 MR-MS	25 MR-MS	15	MR-MS	7.5	13	MR	5.2
PI 520354	Ethiopia	Cultivar	5 R-MR	10 MS-MR	30 MR	15	MR-R	4.5	20 MR-MS	15 MR-R	17.5	MR	7	16	MR-R	4.8
PI 520357	United States	Breeding material	5 R-MR	20 MS	20 MR-R	15	MR	6	T R	5 R	3	R	0.3	10.2	MR-R	3.06
PI 520361	Mexico	Breeding material	5 R-MR	15 MR	30 MR	16.6667	MR-R	5	15 MS-MR	20 MR-R	17.5	MR-MS	8.75	17	MR	6.8
PI 520391	Mexico	Breeding material	20 MR-MS	30 MS	30 MS	26.6667	MS-MR	16	20 R-MR	5 R	12.5	R-MR	2.5	21	MR	8.4
PI 520392	Mexico	Breeding material	15 MS	20 MS-MR	10 MR-R	15	MR-MS	7.5	20 MR	5 R	12.5	MR-R	3.75	14	MR	5.6
PI 520393	Tunisia	Breeding material	30 MR-MS	T MR	5 R	12	MR-R	3.6	5 R	5 R	5	R	0.5	9.2	R-MR	1.84
PI 520398	Syria	Breeding material	40 MS-MR	T R	15 R	18.6667	MR-R	5.6	30 MS-MR	30 MR-MS	30	MS-MR	18	23.2	MR	9.28
PI 520399	Tunisia	Breeding material	5 R-MR	10 MR-MS	10 MR	8.33333	MR	3.33333	15 MR-R	5 R-MR	10	MR-R	3	9	MR-R	2.7
PI 520400	Mexico	Breeding material	10 MR	10 MR-MS	30 MS-MR	16.6667	MR-MS	8.33333	5 R	10 R-MR	7.5	R-MR	1.5	13	MR	5.2
PI 520401	Mexico	Breeding material	30 MS-MR	10 MR	20 MR	20	MR-MS	10	10 MR	15 MR-R	12.5	MR	5	17	MR	6.8
PI 520402	Syria	Breeding material	5 R	10 MR-MS	15 MS-MR	10	MR	4	10 MR-R	5 R	7.5	R-MR	1.5	9	MR-R	2.7
PI 520405	Syria	Breeding material	30 MR-MS	30 MR-MS	15 MR	25	MR-MS	12.5	15 MR-MS	20 MR-R	17.5	MR	7	22	MR	8.8
PI 520410	Mexico	Breeding material	10 MR	5 R	30 MS	15	MR	6	15 MR	10 R	12.5	MR-R	3.75	14	MR-R	4.2
PI 520411	Mexico	Breeding material	T R	5 MS	0	2	MR-R	0.6	10 R	10 MR-R	10	R-MR	2	5.2	MR-R	1.56
PI 520414	Syria	Breeding material	20 MR-MS	15 MR-MS	40 MS-MR	25	MR-MS	12.5	10 MR	5 R	7.5	MR-R	2.25	18	MR	7.2
PI 520415	Syria	Breeding material	10 R-MR	5 MR	15 MR-R	10	MR-R	3	10 MR-MS	30 MR-MS	20	MR-MS	10	14	MR	5.6
PI 520518	United States	Breeding material	5 R-MR	5 R-MR	5 R	5	R-MR	1	T R	T R	1	R	0.1	3.4	R	0.34
PI 520569	Chile	Breeding material	5 MR	20 MR-MS	25 MS-MR	16.6667	MR-MS	8.33333	5 R	15 MR-R	10	R-MR	2	14	MR	5.6
PI 520570	Chile	Breeding material	10 MR-R	30 MS-MR	30 MS	23.3333	MR-MS	11.6667	20 MR	10 R-MR	15	MR-R	4.5	20	MR	8
PI 525351	Morocco	Landrace	30 MS	30 MS-MR	30 MS-MR	30	MS-MR	18	20 MR-MS	5 R	12.5	MR-R	3.75	23	MR-MS	11.5
PI 525354	Morocco	Landrace	30 MR	30 MS-MR	30 MS	30	MS-MR	18	40 MR-MS	40 MSS-MR	40	MS-MR	24	34	MS-MR	20.4
PI 525374	Morocco	Landrace	30 MS-MR	30 MR-MS	40 MS	33.3333	MS-MR	20	20 R-MR	5 R	12.5	R-MR	2.5	25	MR	10
PI 525384	Morocco	Landrace	20 MR	30 MS-MR	15 MR	21.6667	MR-MS	10.8333	30 MR-MS	5 R-MR	17.5	MR	7	20	MR	8
PI 532140	Egypt	Uncertain	30 MS-MR	5 R-MR	20 MR-R	18.3333	MR	7.33333	40 MR-MS	30 MR	35	MR-MS	17.5	25	MR	10
PI 532147	Egypt	Landrace	15 MS-MR	5 MS	20 MS-MR	13.3333	MS-MR	8	30 MS-MR	20 MR	25	MR-MS	12.5	18	MS-MR	10.8
PI 532300	Oman	Landrace	15 R-MR	5 R	T MR	7	R-MR	1.4	25 MR	40 MR	32.5	MR	13	17.2	R-MR	3.44
PI 534287	Ethiopia	Landrace	10 MS	20 MS	25 MS	18.3333	MS	12.8333	10 MR	5 R	7.5	MR-R	2.25	14	MR-MS	7
PI 534306	Ethiopia	Landrace	30 MR	30 MR-MS	30 MR-MS	30	MR-MS	15	30 MR-MS	20 MR-MS	25	MR-MS	12.5	28	MR-MS	14
PI 537310	Canada	Cultivar	10 MR	5 MR	10 R-MR	8.33333	MR-R	2.5	10 R	20 R-MR	15	R-MR	3	11	MR-R	3.3
PI 548993	Turkey	Landrace	5 R-MR	10 R , 5 S-MS	15 MR	10	R-MR	2	10 R, 5 S-MS	5 R	7.5	R	0.75	9	R-MR	1.8
PI 55531	Tunisia	Landrace	40 MR	30 MR-R	25 MR	31.6667	MR	12.6667	50 MSS-MR	30 MS	40	MS	28	35	MR-MS	17.5
PI 556985	Canada	Breeding material	30 MR-MS	25 MR-MS	20 MR , 5 MS-S	25	MR-MS	12.5	20 R-MR	30 R-MR	25	R-MR	5	25	MR	10
PI 559640	Turkey	Cultivar	30 MR-MS	15 MR-MS	20 MS	21.6667	MS-MR	13	20 MR-R	15 MR	17.5	MR	7	20	MR-MS	10
PI 559969	Ethiopia	Landrace	T R	30 MR	30 MS	20.3333	MR	8.13333	20 R-MR	5 R	12.5	R-MR	2.5	17.2	MR-R	5.16
PI 559973	Egypt	Landrace	30 MR	20 MR-MS	20 MR	23.3333	MR	9.33333	25 MR	10 R-MR	17.5	MR-R	5.25	21	MR	8.4
PI 560335	United States	Breeding material	20 MR	10 MR	5 MR	11.6667	MR	4.66667	15 MR-R	30 MR-R	22.5	MR-R	6.75	16	MR	6.4
PI 56238	Portugal	Landrace	30 MR	30 MS-MR	30 MR	30	MR-MS	15	40 MSS-MR	30 MSS-MR	35	MS-MR	21	32	MR-MS	16
PI 56257	Portugal	Landrace	15 MR-MS	25 MR-MS	30 MS	23.3333	MS-MR	14	5 R-MR	30 MR-MS	17.5	MR	7	21	MR-MS	10.5
PI 56258	Portugal	Landrace	15 MR-MS	20 MR-MS	30 MS	21.6667	MS-MR	13	5 R	30 MSS-MR	17.5	MR	7	20	MR-MS	10
PI 572886	Russian Federation	Cultivar	5 R	10 R-MR	5 MR-MS	6.66667	R-MR	1.33333	5 MR, 5 MS	40 MR-MS	22.5	MR-MS	11.25	13	MR-R	3.9
PI 576797	Egypt	Landrace	10 MR	30 MR	5 R	15	R-MR	3	25 MR	20 R-MR	22.5	MR-R	6.75	18	MR-R	5.4
PI 576799	Egypt	Landrace	30 MR	10 R-MR	10 R-MR	16.6667	R-MR	3.33333	15 R-MR	20 MR	17.5	MR-R	5.25	17	MR-R	5.1
PI 576802	Egypt	Landrace	30 MR-MS	20 MR-MS	10 MR	20	MR-MS	10	25 MR-MS	15 R-MR	20	MR	8	20	MR	8
PI 583721	Canada	Breeding material	30 MR	20 MR-MS	40 MS-MR	30	MR-MS	15	20 MR-MS	50 MS-MR	35	MS-MR	21	32	MR-MS	16
PI 584838	France	Cultivar	0	T MR-MS	0	0.333333	R-MR	0.0666667	5 MS-MR	30 MS-MR	17.5	MS-MR	10.5	7.2	MR	2.88
PI 584841	France	Cultivar	20 R-MR	15 MR-MS	0	11.6667	MR-R	3.5	0	5 R	2.5	R	0.25	8	R-MR	1.6
PI 585010	Ethiopia	Landrace	50 MS-MR	25 MR	20 MR	31.6667	MR-MS	15.8333	10 R	10 R	10	R	1	23	MR-R	6.9
PI 585203	Saudi Arabia	Uncertain	30 MR	30 MS	30 MS-MR	30	MS-MR	18	30 MR-MS	30 MR-MS	30	MR-MS	15	30	MR-MS	15
PI 585214	Yemen	Uncertain	30 MR	30 MS	40 MS-MR	33.3333	MS-MR	20	15 MR-R	15 MR-R	15	MR-R	4.5	26	MR-MS	13
PI 591059	Canada	Breeding material	10 MR-R	40 MR-MS	40 MS-MR	30	MR-MS	15	15 MR	20 MR	17.5	MR	7	25	MR	10
PI 595646	Canada	Breeding material	5 R	20 MS	30 MS	18.3333	MR-MS	9.16667	20 MR	10 R-MR	15	MR-R	4.5	17	MR	6.8
PI 595655	Canada	Breeding material	30 MS-MR	15 MS-MR	30 MS	25	MS-MR	15	20 MR	30 MR-R	25	MR	10	25	MR-MS	12.5
PI 600931	United States	Cultivar	40 MR-MS	15 MS-MR	20 MR-R	25	MR-MS	12.5	40 MR-MS	30 MR-MS	35	MR-MS	17.5	29	MR-MS	14.5
PI 602420	Egypt	Landrace	30 MS	20 MS-MR	30 MSS-MR	26.6667	MS-MR	16	20 MR-R	30 MR-R	25	MR-R	7.5	26	MR-MS	13
PI 602421	Egypt	Landrace	30 MR-MS	10 R-MR	25 MR-MS	21.6667	MR	8.66667	15 MR-R	35 MS-MR	25	MR-MS	12.5	23	MR	9.2
PI 602422	Egypt	Uncertain	40 MS-MR	10 R-MR	30 MS-MR	26.6667	MR-MS	13.3333	10 R-MR, T MS	40 MR-MS	25	MR	10	26	MR	10.4
PI 602423	Egypt	Uncertain	15 MR	20 MR-R	30 MR-MS	21.6667	MR	8.66667	10 R	20 MR	15	MR-R	4.5	19	MR-R	5.7
PI 60723	Ethiopia	Landrace	5 MR-MS	30 MR-MS	5 MS-MR	13.3333	MR-MS	6.66667	30 MR	15 MR	22.5	MR	9	17	MR-MS	8.5
PI 60730	Egypt	Landrace	5 MR	10 R-MR	5 MR-MS	6.66667	MR	2.66667	20 R-MR	10 R-MR	15	R-MR	3	10	MR-R	3
PI 60731	Egypt	Landrace	15 MR-MS	20 MR-MS	20 MS	18.3333	MS-MR	11	40 MS-MR	30 MR-MS	35	MS-MR	21	25	MS-MR	15
PI 60732	Egypt	Landrace	30 MSS-MR	15 MS-MR	30 MS	25	MS-MR	15	15 MR	10 MR	12.5	MR	5	20	MR-MS	10
PI 60733	Egypt	Landrace	15 MR, T MS-S	30 MR-R	25 MR-R	23.3333	MR-R	7	25 MR	15 R-MR	20	MR-R	6	22	MR-R	6.6
PI 60735	Egypt	Landrace	15 MR-R	40 MR-MS	5 R	20	MR-R	6	20 MR-R	10 R-MR	15	MR-R	4.5	18	MR-R	5.4
PI 60741	Egypt	Landrace	25 MS-MR	30 MR-MS	40 MS-MR	31.6667	MS-MR	19	30 MR-MS	30 MSS-MR	30	MS-MR	18	31	MS-MR	18.6
PI 610667	Canada	Cultivar	30 MR	20 MR-MS	40 MS-MR	30	MR-MS	15	10 R-MR	5 R	7.5	R-MR	1.5	21	MR	8.4
PI 610771	Mexico	Breeding material	40 MS	30 MS-MR	20 MR	30	MS-MR	18	10 R	10 R	10	R	1	22	MR	8.8
PI 610772	Mexico	Breeding material	15 R-MR	20 MR	30 MR	21.6667	MR-R	6.5	10 R	10 MR	10	MR-R	3	17	MR-R	5.1
PI 610773	Mexico	Breeding material	20 MR	25 MR	30 MR	25	MR	10	10 R	10 R-MR	10	R-MR	2	19	MR-R	5.7
PI 610774	Mexico	Breeding material	20 MR	20 MR	30 MR	23.3333	MR	9.33333	5 R	5 R	5	R	0.5	16	MR-R	4.8
PI 610775	Mexico	Breeding material	20 MR	20 MR	30 MR	23.3333	MR	9.33333	5 R	5 R-MR	5	R-MR	1	16	MR-R	4.8
PI 610776	Mexico	Breeding material	30 MR	20 MR	30 MR	26.6667	MR	10.6667	5 R-MR	5 R	5	R-MR	1	18	MR-R	5.4
PI 610777	Mexico	Breeding material	20 MR	10 MR-R	30 MR	20	MR	8	10 R-MR	5 R-MR	7.5	R-MR	1.5	15	MR-R	4.5
PI 610778	Mexico	Breeding material	20 MR	20 MR	25 MR	21.6667	MR	8.66667	5 R	20 MR	12.5	MR-R	3.75	18	MR-R	5.4
PI 610779	Mexico	Breeding material	10 MR	10 MR-R	30 MR	16.6667	MR	6.66667	5 R-MR	10 R-MR	7.5	R-MR	1.5	13	MR-R	3.9
PI 610780	Mexico	Breeding material	20 MR-R	15 MR	5 R-MR	13.3333	MR	5.33333	5 R-MR	15 MR-R	10	MR-R	3	12	MR-R	3.6
PI 610781	Mexico	Breeding material	15 MR	20 MR	35 MR	23.3333	MR	9.33333	10 R-MR	10 R-MR	10	R-MR	2	18	MR-R	5.4
PI 614044	Mexico	Breeding material	30 MS-MR	20 MR	30 MR-MS	26.6667	MR-MS	13.3333	15 MR	20 MR-MS	17.5	MR-MS	8.75	23	MR-MS	11.5
PI 614045	Mexico	Breeding material	5 R-MR	10 R-MR	15 MR-R	10	R-MR	2	10 MR	5 R-MR	7.5	MR-R	2.25	9	MR-R	2.7
PI 614051	Mexico	Breeding material	15 MR	20 MR	25 MS-MR	20	MR-MS	10	10 R-MR	5 MR-R	7.5	MR-R	2.25	15	MR	6
PI 614055	Mexico	Breeding material	20 MS-MR	30 MS	40 MS-MR	30	MS-MR	18	10 MR-R	5 R-MR	7.5	MR-R	2.25	21	MR-MS	10.5
PI 614658	United States	Cultivar	20 MR-R	20 MR	30 MS	23.3333	MR-MS	11.6667	20 MS	5 R	12.5	MR	5	19	MR	7.6
PI 621297	Iran	Landrace	30 MR-MS	30 MS	30 MS	30	MS-MR	18	20 MR-MS	30 MR-MS	25	MR-MS	12.5	28	MS-MR	16.8
PI 634315	Mexico	Cultivar	40 MR-MS	30 MR-MS	10 R-MR	26.6667	MR	10.6667	20 R	20 MR	20	MR-R	6	24	MR-R	7.2
PI 636501	United States	Breeding material	15 MS-MR	5 MR-R	5 R ,T MS	8.33333	MR-R	2.5	5 R	5 R	5	R	0.5	7	R-MR	1.4
PI 639886	United States	Breeding material	10 R-MR	5 R	10 MR	8.33333	R-MR	1.66667	15 MR-R	5 R-MR	10	MR-R	3	9	R-MR	1.8
PI 639887	United States	Breeding material	15 MR	5 R	15 R-MR	11.6667	R-MR	2.33333	10 R	10 MR-R	10	R-MR	2	11	R-MR	2.2
PI 639888	United States	Breeding material	5 R-MR	5 R	10 R-MR	6.66667	R-MR	1.33333	5 R	10 MR-R	7.5	R-MR	1.5	7	R-MR	1.4
PI 648870	Portugal	Landrace	30 MS-MR	20 MS	30 MR-MSS	26.6667	MS-MR	16	25 MR-MS	35 MS-MR	30	MS-MR	18	28	MS-MR	16.8
PI 650845	Canada	Breeding material	20 MR-MS	20 MR-R	15 MS-MR	18.3333	MR-MS	9.16667	15 R-MR	5 R-MR	10	R-MR	2	15	MR	6
PI 654182	Tajikistan	Landrace	30 MS-MR	30 MS	30 MS-MR	30	MS-MR	18	15 MR	25 MR	20	MR	8	26	MR-MS	13
PI 667607	United States	Breeding material	5 R-MR	10 MS-MR	5 MR-MS	6.66667	MR	2.66667	T R	15 R-MR	8	R-MR	1.6	7.2	MR-R	2.16
PI 667612	United States	Breeding material	30 MR-MS	30 MS-MR	20 MS	26.6667	MS-MR	16	5 R	10 R	7.5	R	0.75	19	MR	7.6
PI 670159	United States	Breeding material	10 MR-MS	30 MR-MS	40 MS-MR	26.6667	MR-MS	13.3333	20 R-MR	20 MR	20	MR-R	6	24	MR	9.6
PI 673413	United States	Breeding material	30 MS	25 MS	10 MS	21.6667	MS	15.1667	20 MR	25 MR	22.5	MR	9	22	MS-MR	13.2
PI 673414	United States	Breeding material	20 MR-MS	30 MR-MS	15 MR-MS	21.6667	MR-MS	10.8333	15 MR	20 MR	17.5	MR	7	20	MR-MS	10
PI 673415	United States	Breeding material	15 MR-MS	20 MR-MS	15 MR	16.6667	MR-MS	8.33333	15 MR	25 MR	20	MR	8	18	MR	7.2
PI 94587	Portugal	Landrace	5 MR-R	40 MS-MR	30 MSS-MR	25	MR-MS	12.5	10 MR, 15 MS-S	30 MSS-MR	20	MR-MS	10	23	MR-MS	11.5
PI 94721	Portugal	Landrace	20 MR-MS	15 MR-MS	30 MS-MR	21.6667	MR-MS	10.8333	40 MR-MS	25 MR-MS	32.5	MR-MS	16.25	26	MR-MS	13
a Coefficient of infection (Stubbs, Prescott, Saari, & Dubin, 1986) calculated as the product of terminal disease severity and media infection response converted into a constant value. R = 0.1, R-MR = 0.2, MR-R = 0.3, MR = 0.4, MR-MS = 0.5, MS-MR = 0.6, MS = 0.7.
b Stem rust severity following the modified Cobb scale (Peterson, Campbell, & Hannah, 1948) and pustule type and size according to Roelfs, Saari, & Prescott (1992). R, resistant; R-MR, resistant to moderately resistant; MR-R, moderately resistant to resistant; MR, moderately resistant; MR-MS, moderately resistant to moderately susceptible; MS-MR, moderately susceptible to moderately resistant; MS…
